# Supplementary material for: The Role of Microarray in Modern Sequencing: Statistical Approach Matters in a Comparison Between Microarray and RNA-Seq
Source: BioTech (Basel). 2025 Jul 5;14(3):55. doi: 10.3390/biotech14030055 (PMC12285979; doi:10.3390/biotech14030055)
Supplement: Supplementary file 1 [file biotech-14-00055-s001.zip]

Archive with 1 entries (1 files):
- biotech-3649844-supplementary.pdf
